# Supplementary material for: The significance of heterophasic ion exchange in active biomonitoring of heavy metal pollution of surface waters
Source: Sci Rep. 2023 Oct 1;13:16500. doi: 10.1038/s41598-023-43454-7 (PMC10543545; doi:10.1038/s41598-023-43454-7)
Supplement: Supplementary file 1 — Supplementary Information. [file 41598_2023_43454_MOESM1_ESM.xlsx]

## Sheet: Table 1
	Results of the studies of Mn, Ni, Cu, Zn, Cd, and Pb concentrations in samples of the mosses Pleurozium schreberi, the lichens Hypogymnia physodes, and the algae Palmaria palmata after a 2-hour exposure in the Turawa Reservoir waters
	Table 1. Results of the studies of Mn, Ni, Cu, Zn, Cd, and Pb (mg g-1) concentrations in samples of the mosses Pleurozium schreberi after a 2-hour exposure at sites (A), below the water surface (B), and 30 cm from the bottom of the reservoir (C), carried out between August and November 2019.
	A	B						C
	No.	Mn	Ni	Cu	Zn	Cd	Pb	Mn	Ni	Cu	Zn	Cd	Pb
	1	0.11	0.0008	0.0062	0.031	0.0002	0.0088	0.156	0.0008	0.0065	0.03	0	0.0059
	2	0.121	0.0008	0.0064	0.033	0.0006	0.0054	0.142	0.0008	0.0069	0.03	0.001	0.0165
	3	0.116	0.0008	0.0063	0.032	0.0004	0.0128	0.072	0.0008	0.0039	0.02	0.017	0.0151
	4	0.097	0.0008	0.0068	0.038	0.0009	0.0059	0.089	0.0008	0.0375	0.03	0.001	0.0024
	5	0.093	0.0008	0.0063	0.031	0.0008	0.0086	0.097	0.0008	0.0063	0.03	0.001	0.0051
	6	0.221	0.0008	0.0069	0.035	0.0007	0.0011	0.19	0.0008	0.0064	0.04	0	0.0236
	7	0.262	0.0008	0.0095	0.431	0.0107	0.0264	0.262	0.0008	0.0095	0.43	0.011	0.0264
	8	0.154	0.0008	0.0073	0.067	0.0021	0.0121	0.154	0.0008	0.0073	0.07	0.002	0.0121
	9	0.215	0.0008	0.0074	0.068	0.0014	0.0033	0.195	0.0008	0.0075	0.06	0.001	0.0168
	10	0.186	0.0008	0.0073	0.051	0.001	0.0082	0.108	0.0008	0.0067	0.04	0.001	0.0094
	A	0.128	0.0008	0.0073	0.035	0.0005	0.013	0.104	0.0008	0.0066	0.03	0	0.0044
	B	0.099	0.0008	0.0158	0.035	0.0008	0.0062	0.101	0.0008	0.0064	0.03	0.001	0.0032
	C	0.105	0.0008	0.0065	0.034	0.0006	0.0092	0.101	0.0008	0.0077	0.03	0	0.0155
	D	0.096	0.0056	0.007	0.034	0.0002	0.0312	0.089	0.0008	0.0069	0.04	0	0.0307
	E	0.102	0.0008	0.0071	0.032	0.0002	0.0158	0.001	0.0008	0.0008	0.01	0.033	0.0008
	F	0.115	0.0008	0.0068	0.031	0.0002	0.0073	0.089	0.0008	0.0251	0.03	0	0.0087
	G	0.115	0.0008	0.0066	0.032	0.0002	0.0106	0.106	0.0008	0.0065	0.03	0	0.0105
	H	0.104	0.0008	0.0079	0.035	0.0007	0.0161	0.01	0.0008	0.0008	0.01	0.033	0.0006
	I	0.11	0.0008	0.0055	0.062	0.0009	0.0089	0.011	0.0008	0.0008	0.01	0.039	0.0004
	J	-	-	-	-	-	-	-	-	-	-	-	-
	K	-	-	-	-	-	-	-	-	-	-	-	-
	L	0.118	0.0008	0.0076	0.048	0.0014	0.007	0.007	0.0008	0.0008	0.01	0.068	0.0014
	I	0.261	0.0035	0.0086	0.339	0.0105	0.0332	0.261	0.0035	0.0086	0.34	0.011	0.0332
	II	0.157	0.0008	0.0071	0.034	0.0005	0.0131	0.125	0.0008	0.0073	0.04	0.001	0.0122
	III	-	-	-	-	-	-	-	-	-	-	-	-
	Mean	0.141	0.0012	0.0074	0.071	0.0016	0.0118	0.114	0.001	0.008	0.06	0.01	0.0114
	±s	0.053	0	0.002	0.101	0.0029	0.0083	0.071	0.0007	0.008	0.1	0.017	0.0097
	Min	0.093	0.0008	0.0055	0.031	0.0002	0.0011	0.001	0.0008	0.0008	0.01	0	0.0004
	Max	0.262	0.0056	0.0158	0.431	0.0107	0.0332	0.262	0.0056	0.0375	0.43	0.068	0.0332

## Sheet: Table 2
	Results of the studies of Mn, Ni, Cu, Zn, Cd, and Pb concentrations in samples of the mosses Pleurozium schreberi, the lichens Hypogymnia physodes, and the algae Palmaria palmata after a 2-hour exposure in the Turawa Reservoir waters
	Table 2. Results of the studies of Mn, Ni, Cu, Zn, Cd, and Pb (mg g-1) concentrations in samples of the lichens Hypogymnia physodes after a 2-hour exposure at sites (A), below the water surface (B), and 30 cm from the bottom of the reservoir (C), carried out between August and November 2019.
	A	B						C
		Mn	Ni	Cu	Zn	Cd	Pb	Mn	Ni	Cu	Zn	Cd	Pb
	1	0.055	0.0032	0.0068	0.093	0.0008	0.035	0.048	0.0008	0.0092	0.081	0.0011	0.042
	2	0.047	0.0008	0.0069	0.082	0.001	0.028	0.048	0.0008	0.0069	0.076	0.0008	0.023
	3	0.051	0.002	0.0069	0.087	0.0009	0.032	0.048	0.0008	0.0081	0.078	0.00095	0.033
	4	0.04	0.0008	0.0059	0.072	0.001	0.036	0.04	0.0008	0.0061	0.073	0.0011	0.075
	5	0.042	0.0008	0.0057	0.072	0.0011	0.038	0.048	0.0008	0.0059	0.078	0.001	0.024
	6	0.042	0.0008	0.005	0.07	0.0009	0.038	0.046	0.0008	0.005	0.069	0.0004	0.031
	7	0.063	0.0008	0.0055	0.197	0.0043	0.037	0.063	0.0008	0.0055	0.197	0.0043	0.037
	8	0.046	0.005	0.006	0.067	0.0012	0.027	0.046	0.0008	0.006	0.067	0.0012	0.027
	9	0.065	0.0008	0.0045	0.086	0.0008	0.013	0.042	0.0008	0.0058	0.071	0.001	0.028
	10	-	-	-	-	-	-	-	-	-	-	-	-
	A	0.044	0.0008	0.0076	0.081	0.0009	0.035	0.037	0.0008	0.006	0.077	0.0009	0.053
	B	0.046	0.0024	0.0052	0.089	0.0008	0.026	0.044	0.0008	0.0057	0.077	0.0008	0.03
	C	0.038	0.0008	0.0055	0.079	0.0008	0.048	0.033	0.0008	0.0058	0.075	0.0009	0.044
	D	0.031	0.0008	0.005	0.074	0.0007	0.023	0.032	0.0008	0.0061	0.069	0.001	0.037
	E	0.039	0.0008	0.006	0.087	0.0005	0.027	0.037	0.0008	0.0061	0.068	0.001	0.027
	F	0.035	0.0008	0.0062	0.077	0.0009	0.031	0.045	0.0008	0.0056	0.086	0.0008	0.032
	G	0.046	0.0008	0.0084	0.084	0.001	0.035	0.023	0.0008	0.0034	0.103	0.0007	0.02
	H	0.039	0.0008	0.0045	0.055	0.0002	0.021	0.032	0.0008	0.0052	0.058	0.0002	0.033
	I	0.11	0.0008	0.0055	0.062	0.00086	0.009	0.035	0.0008	0.0053	0.07	0.0014	0.057
	J	-	-	-	-	-	-	-	-	-	-	-	-
	K	-	-	-	-	-	-	-	-	-	-	-	-
	L	0.026	0.0008	0.0049	0.087	0.0007	0.024	0.026	0.0008	0.0049	0.087	0.0007	0.024
	I	0.06	0.0008	0.0061	0.133	0.0028	0.032	0.06	0.0008	0.0061	0.133	0.0028	0.032
	II	0.041	0.0008	0.0188	0.077	0.0008	0.08	0.044	0.0008	0.0054	0.075	0.0009	0.031
	III	-	-	-	-	-	-	-	-	-	-	-	-
	Mean	0.052	0.0012	0.0065	0.086	0.00109	0.031	0.046	0.0008	0.0059	0.084	0.00113	0.034
	±s	0.025	0	0.0029	0.029	0.00086	0.015	0.022	0	0.0011	0.029	0.00086	0.014
	Min	0.026	0.0008	0.0045	0.055	0.0002	0.009	0.023	0.0008	0.0034	0.058	0.0002	0.01
	Max	0.135	0.005	0.0188	0.197	0.0043	0.08	0.135	0.0008	0.0092	0.197	0.0043	0.075

## Sheet: Table 3
	Results of the studies of Mn, Ni, Cu, Zn, Cd, and Pb concentrations in samples of the mosses Pleurozium schreberi, the lichens Hypogymnia physodes, and the algae Palmaria palmata after a 2-hour exposure in the Turawa Reservoir waters
	Table 3. Results of the studies of Mn, Ni, Cu, Zn, Cd, and Pb (mg g-1) concentrations in samples of the algae Palmaria palmata after a 2-hour exposure at sites (A), below the water surface (B), and 30 cm from the bottom of the reservoir (C), carried out between August and November 2019.
	A	B						C
		Mn	Ni	Cu	Zn	Cd	Pb	Mn	Ni	Cu	Zn	Cd	Pb
	1	2.23	0.0045	0.006	0.041	0.0005	0.0135	2.3	0.0051	0.006	0.042	0.0006	0.0179
	2	0.02	0.0023	0.004	0.022	0.0002	0.0011	1.23	0.0056	0.006	0.043	0.0006	0.0073
	3	1.12	0.0034	0.005	0.031	0.0004	0.0073	1.77	0.0054	0.006	0.042	0.0006	0.0126
	4	0.02	0.0017	0.019	0.027	0.0002	0.0138	0.02	0.0029	0.005	0.029	0.0002	0.0225
	5	0.01	0.0019	0.031	0.023	0.0007	0.0106	0.02	0.0033	0.032	0.026	0.0007	0.0011
	6	0.05	0.0033	0.005	0.025	0.0005	0.0011	0.29	0.0034	0.005	0.031	0.0006	0.0011
	7	0.13	0.0039	0.005	0.216	0.0053	0.0075	0.13	0.0039	0.005	0.216	0.0053	0.0075
	8	0.09	0.0051	0.004	0.031	0.0007	0.0011	0.09	0.0051	0.004	0.031	0.0007	0.0011
	9	0.07	0.0047	0.005	0.044	0.0008	0.0011	0.78	0.0053	0.006	0.039	0.0006	0.0109
	10	-	-	-	-	-	-	-	-	-	-	-	-
	A	0.02	0.0023	0.005	0.026	0.0002	0.0095	0.02	0.0029	0.004	0.024	0.0004	0.0011
	B	0.05	0.0043	0.046	0.026	0.0006	0.0029	0.59	0.0039	0.059	0.028	0.0008	0.008
	C	1.44	0.0059	0.006	0.043	0.0005	0.0212	2.92	0.0052	0.007	0.042	0.0005	0.0182
	D	0.11	0.006	0.035	0.033	0.0002	0.0302	0.02	0.0025	0.025	0.043	0.0002	0.0188
	E	0.03	0.0035	0.005	0.03	0.0005	0.0011	0.02	0.0008	0.004	0.031	0.0005	0.0011
	F	0.07	0.0032	0.005	0.035	0.0005	0.0011	1.11	0.0046	0.006	0.033	0.0005	0.0011
	G	0.08	0.0017	0.004	0.031	0.0002	0.0011	0.08	0.0043	0.005	0.026	0.0006	0.0011
	H	0.02	0.0034	0.005	0.026	0.0002	0.0141	0.09	0.0035	0.004	0.031	0.0004	0.0141
	I	0.11	0.0008	0.006	0.062	0.0009	0.0089	0.08	0.0039	0.004	0.037	0.0002	0.0011
	J	-	-	-	-	-	-	-	-	-	-	-	-
	K	-	-	-	-	-	-	-	-	-	-	-	-
	L	0.08	0.0052	0.005	0.031	0.0002	0.0011	0.08	0.0052	0.005	0.031	0.0002	0.0011
	I	0.05	0.0035	0.005	0.102	0.0029	0.0011	0.05	0.0035	0.005	0.102	0.0029	0.0011
	II	0.02	0.0022	0.004	0.024	0.0002	0.0188	0.03	0.0032	0.005	0.027	0.0005	0.0114
	III	-	-	-	-	-	-	-	-	-	-	-	-
	Mean	0.29	0.0033	0.01	0.043	0.0008	0.008	0.56	0.0038	0.01	0.044	0.0008	0.0076
	±s	0.57	0.0015	0.012	0.042	0.0012	0.0082	0.82	0.0014	0.013	0.042	0.0011	0.0074
	Min	0.01	0.0008	0.004	0.021	0.0002	0.0011	0.02	0.0008	0.004	0.021	0.0002	0.0011
	Max	2.23	0.006	0.046	0.216	0.0053	0.0302	2.92	0.0056	0.059	0.216	0.0053	0.0225

## Sheet: Table 4
	Results of the studies of Mn, Ni, Cu, Zn, Cd, and Pb concentrations in samples of the mosses Pleurozium schreberi, the lichens Hypogymnia physodes, and the algae Palmaria palmata after a 2-hour exposure in the Turawa Reservoir waters
	Table 4. Results of the studies of Mn, Ni, Cu, Zn, Cd, and Pb (mg g-1) concentrations in samples of the mosses Pleurozium schreberi after a 2-hour exposure at sites (A), below the water surface (B), and 30 cm from the bottom of the reservoir (C), carried out between May 2020.
	A	B						C
	No.	Mn	Ni	Cu	Zn	Cd	Pb	Mn	Ni	Cu	Zn	Cd	Pb
	1	0.12	0.0008	0.0056	0.041	0.00086	0.0046	0.08	0.0008	0.00598	0.042	0.0011	0.0081
	2	0.115	0.0008	0.0059	0.043	0.00083	0.004	0.087	0.0008	0.00621	0.036	0.0007	0.0041
	3	0.118	0.0008	0.0058	0.042	0.00085	0.0043	0.084	0.0008	0.0061	0.039	0.0009	0.0061
	4	0.11	0.0008	0.005	0.045	0.00084	0.0081	0.101	0.0008	0.00537	0.066	0.0008	0.0122
	5	0.086	0.0008	0.0046	0.036	0.00071	0.0185	0.082	0.0008	0.00466	0.034	0.0007	0.0097
	6	0.133	0.0008	0.004	0.04	0.00103	0.0085	0.232	0.0008	0.00651	0.067	0.0018	0.0051
	7	0.192	0.0008	0.0075	0.039	0.00065	0.009	0.192	0.0008	0.00748	0.039	0.0006	0.009
	8	0.111	0.0008	0.0061	0.055	0.00098	0.0053	0.111	0.0008	0.00615	0.055	0.001	0.0053
	9	0.186	0.0008	0.006	0.054	0.00125	0.0052	0.206	0.0008	0.00533	0.098	0.0031	0.0084
	10	0.128	0.0008	0.006	0.037	0.001	0.0057	0.151	0.0019	0.00608	0.048	0.0014	0.0048
	A	0.158	0.0008	0.0062	0.048	0.00099	0.0106	0.103	0.0008	0.00585	0.057	0.0009	0.0049
	B	0.1	0.0008	0.0058	0.043	0.00085	0.0048	0.11	0.0008	0.00633	0.079	0.0015	0.0065
	C	0.073	0.0008	0.0043	0.029	0.0002	0.0078	0.092	0.0008	0.00657	0.078	0.003	0.0124
	D	0.03	0.0008	0.002	0.015	0.0002	0.0141	0.06	0.0008	0.0041	0.027	0.0002	0.0091
	E	0.15	0.0008	0.0051	0.041	0.00064	0.0105	0.1	0.0008	0.00632	0.099	0.0038	0.0071
	F	0.154	0.0008	0.006	0.064	0.00154	0.0117	0.105	0.0008	0.00545	0.051	0.0012	0.0091
	G	0.137	0.0008	0.0054	0.057	0.00138	0.011	0.112	0.0008	0.00516	0.041	0.0008	0.0061
	H	0.163	0.0008	0.0057	0.039	0.00072	0.0087	0.099	0.0008	0.00548	0.072	0.0016	0.0123
	I	0.11	0.0008	0.0055	0.062	0.00086	0.0089	0.11	0.0008	0.00554	0.062	0.0009	0.0089
	J	0.094	0.0008	0.0053	0.045	0.00081	0.013	0.094	0.0008	0.00533	0.045	0.0008	0.013
	K	0.12	0.0008	0.0072	0.045	0.00069	0.0127	0.12	0.0008	0.00719	0.045	0.0007	0.0127
	L	0.141	0.0008	0.0062	0.084	0.00221	0.0083	0.179	0.0008	0.00746	0.113	0.004	0.0135
	I	0.084	0.0008	0.0075	0.054	0.00071	0.0104	0.084	0.0008	0.00752	0.054	0.0007	0.0104
	II	0.119	0.0008	0.0057	0.041	0.00092	0.0043	0.08	0.0008	0.0055	0.033	0.0007	0.0093
	III	0.293	0.0008	0.0075	0.038	0.00052	0.0053	0.293	0.0008	0.00748	0.038	0.0005	0.0053
	Mean	0.13	0.0008	0.0057	0.045	0.00087	0.0085	0.124	0.0008	0.00606	0.056	0.0013	0.0085
	±s	0.048	0	0.0012	0.013	0.00041	0.0036	0.055	0.0002	0.00089	0.022	0.001	0.0029
	Min	0.03	0.0008	0.002	0.015	0.0002	0.004	0.06	0.0008	0.0041	0.027	0.0002	0.0041
	Max	0.293	0.0008	0.0075	0.084	0.00221	0.0185	0.293	0.0019	0.00752	0.113	0.004	0.0135

## Sheet: Table 5
	Results of the studies of Mn, Ni, Cu, Zn, Cd, and Pb concentrations in samples of the mosses Pleurozium schreberi, the lichens Hypogymnia physodes, and the algae Palmaria palmata after a 2-hour exposure in the Turawa Reservoir waters
	Table 5. Results of the studies of Mn, Ni, Cu, Zn, Cd, and Pb (mg g-1) concentrations in samples of the lichens Hypogymnia physodes after a 2-hour exposure at sites (A), below the water surface (B), and 30 cm from the bottom of the reservoir (C), carried out between May 2020.
	A	B						C
		Mn	Ni	Cu	Zn	Cd	Pb	Mn	Ni	Cu	Zn	Cd	Pb
	1	0.063	0.0008	0.0043	0.068	0.00098	0.0171	0.084	0.0008	0.00433	0.066	0.0009	0.0189
	2	0.065	0.0008	0.0038	0.059	0.00082	0.0131	0.082	0.0008	0.00433	0.065	0.00083	0.0115
	3	0.064	0.0008	0.0041	0.064	0.0009	0.0151	0.083	0.0008	0.00433	0.065	0.00087	0.0152
	4	0.061	0.0008	0.0034	0.066	0.00108	0.0172	0.07	0.0008	0.00406	0.071	0.00091	0.0173
	5	0.069	0.0008	0.0031	0.076	0.00102	0.0161	0.066	0.0008	0.00404	0.071	0.00081	0.0155
	6	0.049	0.0008	0.0036	0.045	0.00058	0.0133	0.065	0.0008	0.00321	0.056	0.00095	0.0129
	7	0.16	0.0008	0.0061	0.103	0.00103	0.0187	0.16	0.0008	0.00607	0.103	0.00103	0.0187
	8	0.075	0.0008	0.0044	0.081	0.00109	0.0178	0.075	0.0008	0.00438	0.081	0.00109	0.0178
	9	0.067	0.0008	0.0045	0.074	0.00193	0.0172	0.089	0.0008	0.00381	0.078	0.00146	0.0155
	10	0.053	0.0008	0.0042	0.056	0.0008	0.0107	0.065	0.0008	0.00443	0.07	0.00105	0.0202
	A	0.065	0.0008	0.0042	0.06	0.00091	0.0094	0.075	0.0008	0.0045	0.07	0.00091	0.0145
	B	0.07	0.0008	0.0039	0.071	0.00101	0.0193	0.085	0.0008	0.00461	0.079	0.0012	0.0184
	C	0.032	0.0008	0.0022	0.027	0.0002	0.0145	0.076	0.0008	0.00412	0.069	0.00116	0.0168
	D	0.029	0.0008	0.0018	0.024	0.0002	0.0126	0.042	0.0008	0.00251	0.031	0.0002	0.015
	E	0.058	0.0008	0.0038	0.049	0.0002	0.0108	0.082	0.0008	0.00387	0.105	0.00191	0.0187
	F	0.07	0.0008	0.0044	0.075	0.00091	0.0131	0.074	0.0008	0.00384	0.074	0.00107	0.0189
	G	0.067	0.0008	0.0038	0.066	0.001	0.0183	0.054	0.0008	0.00407	0.066	0.0007	0.015
	H	0.069	0.0008	0.0039	0.063	0.00089	0.0235	0.058	0.0008	0.00378	0.07	0.00098	0.0152
	I	0.11	0.0008	0.0055	0.062	0.00086	0.0089	0.07	0.0008	0.00428	0.069	0.00106	0.0191
	J	0.036	0.0008	0.0037	0.06	0.00076	0.0149	0.036	0.0008	0.00373	0.06	0.00076	0.0149
	K	0.074	0.0008	0.0057	0.09	0.00078	0.0199	0.074	0.0008	0.00569	0.09	0.00078	0.0199
	L	0.05	0.0008	0.0043	0.063	0.00119	0.0246	0.074	0.0008	0.0043	0.085	0.00184	0.0136
	I	0.063	0.0008	0.0053	0.072	0.00082	0.018	0.063	0.0008	0.00534	0.072	0.00082	0.018
	II	0.052	0.0008	0.0038	0.06	0.0008	0.0173	0.052	0.0008	0.00381	0.056	0.00079	0.0139
	III	0.302	0.0008	0.0057	0.078	0.00076	0.0291	0.302	0.0008	0.00571	0.078	0.00076	0.0291
	Mean	0.077	0.0008	0.0042	0.065	0.00086	0.0162	0.084	0.0008	0.00431	0.073	0.00099	0.0167
	±s	0.054	0	0.001	0.017	0.00034	0.0048	0.051	0	0.00077	0.015	0.00034	0.0036
	Min	0.029	0.0008	0.0018	0.024	0.0002	0.0089	0.036	0.0008	0.00251	0.031	0.0002	0.0103
	Max	0.302	0.0008	0.0061	0.103	0.00193	0.0291	0.302	0.0008	0.00607	0.105	0.00191	0.0291

## Sheet: Table 6
	Results of the studies of Mn, Ni, Cu, Zn, Cd, and Pb concentrations in samples of the mosses Pleurozium schreberi, the lichens Hypogymnia physodes, and the algae Palmaria palmata after a 2-hour exposure in the Turawa Reservoir waters
	Table 6. Results of the studies of Mn, Ni, Cu, Zn, Cd, and Pb (mg g-1) concentrations in samples of the algae Palmaria palmata after a 2-hour exposure at sites (A), below the water surface (B), and 30 cm from the bottom of the reservoir (C), carried out between May 2020.
	A	B						C
		Mn	Ni	Cu	Zn	Cd	Pb	Mn	Ni	Cu	Zn	Cd	Pb
	1	0.11	0.0049	0.0053	0.04	0.00075	0.012	0.14	0.0026	0.0046	0.049	0.00136	0.0023
	2	0.1	0.0036	0.0053	0.033	0.00064	0.005	0.1	0.0038	0.0065	0.043	0.00064	0.0038
	3	0.11	0.0042	0.0053	0.037	0.00069	0.008	0.12	0.0032	0.0055	0.046	0.001	0.0031
	4	0.16	0.0008	0.0034	0.039	0.00058	0.006	0.23	0.0047	0.0052	0.039	0.00072	0.0084
	5	0.14	0.0047	0.0054	0.041	0.00064	0.008	0.13	0.0008	0.0031	0.028	0.00052	0.0058
	6	0.06	0.0019	0.0031	0.02	0.0002	0.006	0.06	0.0029	0.0041	0.036	0.00082	0.0128
	7	0.18	0.0049	0.0077	0.048	0.00056	0.007	0.18	0.0049	0.0077	0.048	0.00056	0.0069
	8	0.09	0.0054	0.0068	0.037	0.00057	0.011	0.09	0.0054	0.0068	0.037	0.00057	0.0112
	9	0.21	0.0061	0.0061	0.048	0.00068	0.005	0.17	0.0024	0.0045	0.084	0.00109	0.007
	10	0.12	0.0046	0.005	0.038	0.00069	0.003	0.41	0.0069	0.0059	0.045	0.00072	0.0071
	A	0.11	0.0039	0.0057	0.039	0.00078	0.006	0.43	0.0042	0.0058	0.035	0.0007	0.0133
	B	0.12	0.0085	0.0071	0.053	0.00071	0.008	0.65	0.0053	0.0061	0.047	0.00084	0.0131
	C	0.1	0.0026	0.0035	0.024	0.0002	0.009	0.39	0.0042	0.0062	0.035	0.00073	0.0115
	D	0.12	0.0031	0.0036	0.031	0.0002	0.007	0.07	0.0023	0.0028	0.02	0.0002	0.0053
	E	0.19	0.0034	0.0034	0.038	0.00052	0.003	0.07	0.0019	0.0043	0.042	0.00104	0.0027
	F	0.24	0.0044	0.0052	0.046	0.00088	0.01	0.08	0.0034	0.0044	0.032	0.00068	0.0085
	G	0.41	0.0059	0.0062	0.05	0.00063	0.004	0.16	0.0047	0.0043	0.039	0.00066	0.0073
	H	0.23	0.0056	0.0063	0.045	0.00083	0.01	0.16	0.002	0.0039	0.023	0.00063	0.0071
	I	0.11	0.0008	0.0055	0.062	0.00086	0.009	0.15	0.0051	0.0049	0.041	0.00074	0.0112
	J	0.13	0.005	0.0056	0.039	0.00053	0.011	0.13	0.005	0.0056	0.039	0.00053	0.0105
	K	0.22	0.0049	0.0067	0.035	0.0005	0.016	0.22	0.0049	0.0067	0.035	0.0005	0.0158
	L	0.1	0.0139	0.0092	0.084	0.00386	0.068	0.71	0.0073	0.0072	0.08	0.00138	0.013
	I	0.34	0.0038	0.0083	0.053	0.00052	0.01	0.34	0.0038	0.0083	0.053	0.00052	0.0099
	II	0.11	0.0035	0.0044	0.03	0.00064	0.007	0.06	0.0019	0.0046	0.029	0.00056	0.0088
	III	0.26	0.0061	0.0077	0.041	0.00047	0.012	0.26	0.0061	0.0077	0.041	0.00047	0.0124
	Mean	0.18	0.0045	0.0056	0.041	0.00071	0.01	0.24	0.0039	0.0054	0.041	0.00071	0.0088
	±s	0.13	0.0026	0.0016	0.013	0.00067	0.012	0.19	0.0017	0.0014	0.015	0.0003	0.0037
	Min	0.06	0.0008	0.0031	0.02	0.0002	0.003	0.06	0.0008	0.0028	0.02	0.0002	0.0023
	Max	0.67	0.0139	0.0092	0.084	0.00386	0.068	0.71	0.0073	0.0083	0.084	0.00138	0.0158
